# Supplementary material for: 9-cis-Retinoic Acid Improves Disease Modelling in iPSC-Derived Liver Organoids
Source: Cells. 2025 Jun 26;14(13):983. doi: 10.3390/cells14130983 (PMC12249327; doi:10.3390/cells14130983)
Supplement: Supplementary file 1 [file cells-14-00983-s001.zip]

Archive with 1 entries (1 files):
- cells-3686757-supplementary.pdf
